# Supplementary material for: Opening the treasure chest: A DNA-barcoding primer set for most higher taxa of Central European birds and mammals from museum collections
Source: PLoS One. 2017 Mar 30;12(3):e0174449. doi: 10.1371/journal.pone.0174449 (PMC5373577; doi:10.1371/journal.pone.0174449)
Supplement: S1 Data — (FAS) [file pone.0174449.s001.fas]

>Martes foina int4 sequences

>NMW 68228_int4_pseudogene
AACAATTAACTTTATTACTATcATTATCAACATAAACCCCTCTGCAATATCACAATATCAAACTCCTCTATTCGTATGATCTKTCCTGATCAYgGCTGTACTTCTACTCTTATTATTATTATTTATTATCATTACCAGTTCTAGCAGCCGGTATTACCACACTACTC
>NMW 68272_int4_pseudogene
AACAATTAACTTTATTACTATCATTATCAACATAAACCCCTCTGCAATATCACAATATCAAACTCCTCTATTCGTATGATCTKTCCTGATCAYGGCTGTACTTCTACTCTTATTATTATTATTTATTATCATTACCAGTTCTAGCAGCCGGTATTACCACACTACTC
>Mamm7_int4_pseudogene
AACAATTAACTTTATTACTATCATTATCAACATAAACCCCTCTGCAATATCACAATATCAAACTCCTCTATTCGTATGATCTKTCCTGATCAYGGCTGTACTTCTACTCTTATTATTATTATTTATTATCATTACCAGTTCTAGCAGCCGGTATTACCACACTACTC
>NMW 68228_int4_real gene
----------TTTATTACAACTATCATCAATATGAAACCCCCTGCAATATCGCAATACCAAACCCCACTCTTCGTGTGATCCGTCCTAATCACAGCCGTACTTCTGCTCCTGTCTCTACCAGTGTTAGCAGCTGGCATTACCATGCTACTCACAGATCGAAATCTA
>NMW 68272_int4_real gene
----------NNNNNNNNNNNNNNNNNNNNNNNNNNNNNNNNNNNNNNNNNNNNNtACcAANcCCCNCTcTtCGTGTgAtCCGTCCTAATCacAgcCgTNCTTCTGCTCCTGTCTCTACCAGTGtTAGCAGCTGGCATTACCATGCTACTCACAGAtCGAAATCTA
