# Supplementary material for: Opening the treasure chest: A DNA-barcoding primer set for most higher taxa of Central European birds and mammals from museum collections
Source: PLoS One. 2017 Mar 30;12(3):e0174449. doi: 10.1371/journal.pone.0174449 (PMC5373577; doi:10.1371/journal.pone.0174449)
Supplement: S1 Table — (XLSX) [file pone.0174449.s003.xlsx]

## Sheet: Primer design dataset
BOLD Sequence ID	Species	GenBank Accession (n.a. = not available)
ABBWP017-06	Miniopterus schreibersii	n.a.
ABBWP023-06	Myotis capaccinii	n.a.
SKBPA175-07	Plecotus auritus	JF443097
ABMEE164-09	Pipistrellus nathusii	GU686079
SKBPA001-06	Pipistrellus kuhlii	JF443054
SKBPA603-11	Pipistrellus pipistrellus	JX008082
SKBPA006-06	Nyctalus leisleri	JF443041
SKBPA007-06	Nyctalus noctula	JF443045
SKBPA085-07	Myotis mystacinus	JF443004
SKBPA109-07	Myotis daubentonii	JF442943
SKBPA146-07	Myotis brandtii	JF442898
SKBPA157-07	Myotis nattereri	JF443016
SKBPA476-08	Myotis blythii	JF442870
SKBPA342-07	Eptesicus serotinus	JF442818
SKBPA346-07	Eptesicus nilssonii	JF442805
SKBPA095-07	Barbastella barbastellus	JF442793
ABBWP090-06	Vespertilio murinus	n.a.
SKBPA387-07	Rhinolophus hipposideros	JF443132
SKBPA562-08	Rhinolophus ferrumequinum	JF443129
GBMA0543-06	Erinaceus europaeus	NC_002080
SKMZM195-07	Sorex minutus	JF499371
GBMA3731-12	Sorex araneus	GU929232
BM389-04	Crocidura russula	JQ600063
GBMA0376-06	Crocidura russula	AY769263
GBMA0719-06	Talpa europaea	Y19192
GBMA4233-12	Neomys fodiens	GU981249
MEP157-08	Sciurus vulgaris	JF499341
MEP063-08	Muscardinus avellanarius	JF499319
GBMA4842-13	Mus musculus domesticus	GQ905754
SKMZM211-07	Mus musculus	JF499320
MEP248-08	Microtus arvalis	JF499314
SKMZM084-07	Microtus agrestis	JF499313
GBMA0536-06	Glis glis	NC_001892
GBMA2303-09	Glis glis	FJ808615
CYTC4683-12	Castor fiber	FR691688
ABGPA118-14	Marmota camtschatica	KM537926
ABMC105-05	Marmota monax	JF456718
GBMA5280-13	Spalax carmeli	NC_020756
ABMC151-05	Ondatra zibethicus	JF456977
NAZIM205-08	Myodes glareolus	JF903067
SKMZM262-07	Myodes rufocanus	JF903073
RBOLD048-14	Micromys minutus	n.a.
SKMZM545-08	Apodemus agrarius	JF499196
ABECA666-06	Rattus rattus	JF444943
DIRTT086-11	Rattus rattus	KC617857
SKMZM174-07	Rattus norvegicus	JF499336
GBMA6236-13	Sicista concolor	JQ043546
ABGPA002-07	Spermophilus musicus	KM537982
ABGPA083-07	Spermophilus citellus	KM537970
GBMA4736-13	Lepus timidus	HM233136
GBMA0104-06	Lepus europaeus	AJ421471
GBMA2516-09	Oryctolagus cuniculus	FJ958343
GBMA5381-13	Mustela putorius	NC_020638
GBMA1923-09	Lynx lynx	FJ402880
GBMA1881-08	Felis silvestris	EU623449
GBMA0164-06	Vulpes vulpes	AM181037
GBMA0471-06	Canis lupus familiaris	DQ480489
GBMA0486-06	Canis lupus	DQ480504
GBMA754-07 ???	Canis lupus lupus	AM711902
GBMA2499-09	Ursus spelaeus	FN390847
GBMA2501-09	Ursus spelaeus	FN390845
GBMA3797-12	Ursus arctos	GQ901982
GBMA1961-09	Lutra lutra	FJ236015
GBMA2981-10	Lutra lutra	EF672696
ABMC106-05	Mustela nivalis	JF443307
ABMCH001-07	Mustela erminea	JF443831
ABRCM201-06	Martes pennanti	JF443274
GBMA1914-09	Meles meles	NC_011125
ABRCM189-06	Procyon lotor	JF443368
GBMA4903-13	Procyon lotor	AB462218
CYTC3449-12	Nyctereutes procyonoides	NC_013700
ABMC121-05	Neovison vison	JF443312
GBMA5376-13	Martes foina	NC_020643
GBMA6955-13	Martes martes	NC_021749
ABRMM041-06	Bison bonasus	JF444283
GBMA1880-08	Bison bonasus	EU623450
GBMA2955-10	Bison bonasus	HM045017
GBMA5393-13	Capra ibex	NC_020623
GBMA7051-13	Capra ibex	AB743816
FOC002-14	Rupicapra rupicapra	KM527374
GBMA0047-06	Sus scrofa	AF304201
GBMA3856-12	Sus scrofa	JN850780
ABRMM047-06	Ovis musimon	JF444380
ABMC136-05	Odocoileus virginianus	JF443335
GBMA5359-13	Alces alces	NC_020677
GBMA1929-09	Dama dama	FJ402873
GBMA1938-09	Cervus nippon mantchuricus	FJ392291
GBMA1940-09	Cervus elaphus	FJ392289
GBMA3739-12	Capreolus capreolus	GQ901978
BON001-06	Motacilla cinerea	GU571488
BON003-06	Falco subbuteo	GU571391
BON042-06	Falco columbarius	GU571385
BON007-06	Rallus aquaticus	GU571604
BON009-06	Pagophila eburnea	GU571513
BON017-06	Actitis hypoleucos	GU571222
BON018-06	Fringilla montifringilla	GU571403
BON028-06	Anthus cervinus	GU571248
BON029-06	Larus marinus	GU571452
BON036-06	Scolopax rusticola	GU571615
BON045-06	Tetrao tetrix	GU571652
BON062-06	Pica pica	GU571570
BON071-06	Sylvia curruca	GU571646
BON072-06	Nucifraga caryocatactes	GU571496
BON099-06	Emberiza hortulana	GU571374
BON103-07	Phalacrocorax aristotelis	GU571538
BON117-07	Porzana porzana	GU571593
BON120-07	Bubo bubo	GU571285
BON123-07	Asio otus	GU571272
BON124-07	Alcedo atthis	GU571232
BON148-07	Podiceps auritus	GU571583
BON170-07	Corvus corax	GU571348
BON180-07	Phalacrocorax carbo	GU571539
BON192-07	Numenius arquata	GU571502
BON195-07	Plectrophenax nivalis	GU571578
BON198-07	Aegolius funereus	GU571227
BON202-07	Ficedula parva	GU571398
BON218-07	Charadrius hiaticula	GU571331
BON219-07	Eremophila alpestris	GU571381
BON241-07	Saxicola rubetra	GU571612
BON245-07	Emberiza citrinella	GU571373
BON252-07	Picoides tridactylus	GU571572
BON254-07	Columba palumbus	GU571347
BON269-07	Turdus merula	GU571671
BON295-07	Strix aluco	GU571633
BON309-07	Hirundo rustica	GU571432
BON314-07	Vanellus vanellus	GU571686
BON315-07	Corvus cornix	GU571350
BON317-07	Lagopus lagopus	GU571438
BON324-07	Gallinago media	GU571411
BON353-07	Alauda arvensis	GU571229
BON356-07	Buteo buteo	GU571289
BON376-07	Anas acuta	GU571235
BON377-07	Somateria mollissima	GU571620
BON378-07	Ardea cinerea	GU571266
BON392-07	Podiceps cristatus	GU571584
BON393-07	Grus grus	GU571424
BON404-07	Perdix perdix	GU571528
BON418-07	Cinclus cinclus	GU571334
BON424-07	Turdus philomelos	GU571673
BON471-07	Streptopelia decaocto	GU571632
BON474-07	Luscinia svecica	GU571475
BON010-06	Acrocephalus palustris	GU571215
